# Supplementary material for: Mutational signatures representative transcriptomic perturbations in hepatocellular carcinoma
Source: Front Genet. 2022 Aug 23;13:970907. doi: 10.3389/fgene.2022.970907 (PMC9445436; doi:10.3389/fgene.2022.970907)
Supplement: Supplementary file 2 [file DataSheet3.CSV]

gene	logFC	adj p value	cell type
CFTR	1.302944432	0.037871337	Biliary cell
EPCAM	1.95322279	0.015973906	Biliary cell
BEX1	1.184462624	0.044798586	Cancer stem cell
BEX1	1.184462624	0.044798586	Cancer stem cell
EPCAM	1.95322279	0.015973906	Cancer stem cell
EPCAM	1.95322279	0.015973906	Cancer stem cell
PROM1	1.367065622	0.023533905	Cancer stem cell
CFTR	1.302944432	0.037871337	Cholangiocyte
CFTR	1.302944432	0.037871337	Cholangiocyte
EPCAM	1.95322279	0.015973906	Cholangiocyte
SCTR	1.207423557	0.026647123	Cholangiocyte
FCER1A	0.742744279	0.037871337	Conventional dendritic cell 2(cDC2)
FCER1A	0.742744279	0.037871337	Conventional dendritic cell 2(cDC2)
ARL5A	0.241665297	0.032829651	Cytotoxic CD4+ T cell
CEP78	0.29547627	0.039517707	Cytotoxic CD4+ T cell
DSTN	0.259791047	0.023854991	Cytotoxic CD4+ T cell
GK5	0.420197259	0.013622953	Cytotoxic CD4+ T cell
HOPX	0.551978324	0.034269795	Cytotoxic CD4+ T cell
LLGL2	0.383791793	0.011778235	Cytotoxic CD4+ T cell
OSBPL5	0.45489488	0.047086989	Cytotoxic CD4+ T cell
PLEKHA1	0.253630552	0.048662269	Cytotoxic CD4+ T cell
SYNE2	0.409687746	0.026808901	Cytotoxic CD4+ T cell
TMEM181	0.283561323	0.038822304	Cytotoxic CD4+ T cell
VCL	0.359581731	0.027391453	Cytotoxic CD4+ T cell
APPBP2	0.237174663	0.048311495	Endothelial cell
ARGLU1	0.350293624	0.018099988	Endothelial cell
CDC73	0.284667434	0.024061234	Endothelial cell
ZNF286B	0.501434516	0.026514653	Endothelial cell
EPCAM	1.95322279	0.015973906	Epithelial cell
EPCAM	1.95322279	0.015973906	Epithelial cell
EPCAM	1.95322279	0.015973906	Epithelial cell
CKAP2	0.3625676	0.048140525	Exhausted CD4+ T cell
METTL8	0.282559312	0.016601269	Exhausted CD4+ T cell
PTPN11	0.279541626	0.037664571	Exhausted CD4+ T cell
SMC5	0.281988421	0.036305248	Exhausted CD4+ T cell
ACTN4	0.265865359	0.019485202	Exhausted CD8+ T cell
AFAP1L2	0.418665615	0.047568414	Exhausted CD8+ T cell
BCL2L11	0.319635388	0.045895421	Exhausted CD8+ T cell
ETNK1	0.257098523	0.044039724	Exhausted CD8+ T cell
KIF20B	0.449844107	0.027944431	Exhausted CD8+ T cell
NFAT5	0.302187567	0.042818609	Exhausted CD8+ T cell
OSBPL3	0.525060666	0.020499134	Exhausted CD8+ T cell
PFKP	0.749044343	0.025071753	Exhausted CD8+ T cell
PTPN11	0.279541626	0.037664571	Exhausted CD8+ T cell
SEL1L3	0.685382188	0.041093752	Exhausted CD8+ T cell
STAM	0.304628028	0.017884964	Exhausted CD8+ T cell
TOP2A	0.604364831	0.046079149	Exhausted T(Tex) cell
STMN2	1.341636111	0.029927274	Gamma delta T cell
EPCAM	1.95322279	0.015973906	Hepatic progenitor cell
JAG1	0.467590117	0.034134183	Hepatic progenitor cell
ALAS2	0.61105977	0.030620051	Liver bud hepatic cell
ECT2	0.629058789	0.020664022	Liver bud hepatic cell
GPX7	0.597164825	0.049943494	Liver bud hepatic cell
PCF11	0.231622582	0.031436216	Liver bud hepatic cell
PLP2	0.514912199	0.048094898	Liver bud hepatic cell
TMEM176A	-0.584886227	0.018530954	Liver bud hepatic cell
TMEM176B	-0.566585916	0.014830633	Liver bud hepatic cell
NOTCH3	0.503696214	0.032249857	Liver progenitor cell
NOTCH3	0.503696214	0.032249857	Liver stem cell
NOS2	0.589526527	0.039381234	M1 macrophage
APOC1	-0.531588423	0.021579484	Macrophage
SLC40A1	0.327117811	0.041295689	Macrophage
EDNRA	0.559000348	0.025580912	Mesenchymal cell
GPM6B	0.607285079	0.025885854	Mesenchymal cell
GPX7	0.597164825	0.049943494	Mesenchymal cell
MPZL1	0.351596248	0.021111058	Mesenchymal cell
ZBTB1	0.272912655	0.039238718	Mesenchymal cell
CDCP1	0.760650156	0.046150634	Migrating cancer stem cell
CTSH	0.377666871	0.040103723	Mucosal-associated invariant T cell
LTK	0.662469626	0.044230201	Mucosal-associated invariant T cell
ODF2L	0.500483505	0.042054002	Mucosal-associated invariant T cell
TSPAN15	0.516902042	0.038075303	Mucosal-associated invariant T cell
UPK1B	0.618788122	0.047435732	Portal fibroblast
EPCAM	1.95322279	0.015973906	Progenitor cell
EPCAM	1.95322279	0.015973906	Progenitor cell
EPCAM	1.95322279	0.015973906	Progenitor cell
PROM1	1.367065622	0.023533905	Progenitor cell
ABI2	0.35796728	0.025885854	Regulatory T (Treg) cell
ADCY3	0.411904759	0.037921329	Regulatory T (Treg) cell
CCNG2	0.350629889	0.031894028	Regulatory T (Treg) cell
CCR4	0.681306257	0.039381234	Regulatory T (Treg) cell
CKAP2	0.3625676	0.048140525	Regulatory T (Treg) cell
CTTNBP2NL	0.368184332	0.029991576	Regulatory T (Treg) cell
DYNC1I2	0.351525327	0.017884964	Regulatory T (Treg) cell
IKZF4	0.297878613	0.03789676	Regulatory T (Treg) cell
KDM5B	0.457733265	0.025624287	Regulatory T (Treg) cell
KIF20B	0.449844107	0.027944431	Regulatory T (Treg) cell
KIF5B	0.277997178	0.026808901	Regulatory T (Treg) cell
LGALS3	0.576617215	0.039381234	Regulatory T (Treg) cell
METTL8	0.282559312	0.016601269	Regulatory T (Treg) cell
MYO5C	0.53074232	0.008641196	Regulatory T (Treg) cell
NFAT5	0.302187567	0.042818609	Regulatory T (Treg) cell
PPP1CB	0.223856852	0.032158726	Regulatory T (Treg) cell
SEC61A2	0.277420602	0.04180194	Regulatory T (Treg) cell
SH3BGRL	0.415925919	0.035679903	Regulatory T (Treg) cell
SMPD3	0.511074262	0.029927274	Regulatory T (Treg) cell
SPATS2L	0.25139893	0.040225359	Regulatory T (Treg) cell
STAM	0.304628028	0.017884964	Regulatory T (Treg) cell
UXS1	0.235897086	0.046405528	Regulatory T (Treg) cell
VEZT	0.392216684	0.00779738	Regulatory T (Treg) cell
WSB1	0.339522697	0.037372669	Regulatory T (Treg) cell
YJEFN3	0.611690199	0.02698496	Regulatory T (Treg) cell
ZNF292	0.460611597	0.02034335	Regulatory T (Treg) cell
PROM1	1.367065622	0.023533905	Somatic stem cell
TACSTD2	0.971629145	0.028497307	Somatic stem cell
EPCAM	1.95322279	0.015973906	Stem cell
EPCAM	1.95322279	0.015973906	Stem cell
NOTCH3	0.503696214	0.032249857	Stem cell
PROM1	1.367065622	0.023533905	Stem cell
PROM1	1.367065622	0.023533905	Stem cell
EPCAM	1.95322279	0.015973906	Superpotent cancer stem cell
SLC40A1	0.327117811	0.041295689	Tumor associated macrophage (TAM)
