# Supplementary material for: Mutational signatures representative transcriptomic perturbations in hepatocellular carcinoma
Source: Front Genet. 2022 Aug 23;13:970907. doi: 10.3389/fgene.2022.970907 (PMC9445436; doi:10.3389/fgene.2022.970907)
Supplement: Supplementary file 3 [file DataSheet1.CSV]

patient.bcr_patient_barcode	patient.gender	patient.viral_hepatitis_serologies.viral_hepatitis_serology-2	patient.viral_hepatitis_serologies.viral_hepatitis_serology-3	patient.viral_hepatitis_serologies.viral_hepatitis_serology-4	patient.history_hepato_carcinoma_risk_factors.hist_hepato_carc_fact	patient.stage_event.pathologic_stage	patient.age_at_initial_pathologic_diagnosis	patient.tumor_tissue_site
tcga-2y-a9gv	female	hepatitis b surface antigen	hbv core antibody	NA	alcohol consumption	stage i	54	liver
tcga-2y-a9h6	female	NA	NA	NA	alcohol consumption	stage i	68	liver
tcga-2y-a9h7	female	hepatitis b surface antigen	hbv surface antibody	hbv core antibody	no history of primary risk factors	stage i	81	liver
tcga-4r-aa8i	male	hepatitis b surface antigen	NA	NA	non-alcoholic fatty liver disease	stage ii	66	liver
tcga-bc-a110	female	NA	NA	NA	alcohol consumption	NA	51	liver
tcga-bc-a112	male	NA	NA	NA	alcohol consumption	NA	80	liver
tcga-bc-a5w4	male	NA	NA	NA	alcohol consumption	stage iiia	69	liver
tcga-bd-a3er	male	hbv surface antibody	hbv core antibody	NA	hemochromatosis	stage ii	62	liver
tcga-bw-a5nq	male	NA	NA	NA	alcohol consumption	stage i	63	liver
tcga-dd-a3a8	male	hbv surface antibody	hbv core antibody	NA	no history of primary risk factors	stage ii	75	liver
tcga-dd-a4nd	female	NA	NA	NA	no history of primary risk factors	stage i	56	liver
tcga-dd-a4ni	male	hbv surface antibody	hbv core antibody	NA	alcohol consumption	stage ii	67	liver
tcga-dd-aadv	male	NA	NA	NA	alcohol consumption	stage i	50	liver
tcga-dd-aae7	male	NA	NA	NA	alcohol consumption	stage i	72	liver
tcga-dd-aae8	male	NA	NA	NA	hepatitis b	stage i	45	liver
tcga-dd-aaea	male	NA	NA	NA	alcohol consumption	stage i	65	liver
tcga-dd-aaeg	female	NA	NA	NA	no history of primary risk factors	stage i	59	liver
tcga-ep-a3jl	male	NA	NA	NA	alcohol consumption	stage i	76	liver
tcga-es-a2hs	male	NA	NA	NA	no history of primary risk factors	stage i	80	liver
tcga-fv-a3i1	female	hepatitis b surface antigen	hbv surface antibody	NA	alcohol consumption	stage ii	81	liver
tcga-fv-a3r2	male	hepatitis b surface antigen	hbv surface antibody	NA	no history of primary risk factors	stage i	75	liver
tcga-fv-a4zp	male	NA	NA	NA	alcohol consumption	stage iiia	78	liver
tcga-g3-a25w	female	NA	NA	NA	no history of primary risk factors	stage iiib	79	liver
tcga-g3-a3cg	male	NA	NA	NA	hepatitis c	stage i	80	liver
tcga-g3-a6uc	male	hepatitis b surface antigen	hbv surface antibody	NA	alcohol consumption	stage iiib	65	liver
tcga-g3-a7m9	male	hepatitis b surface antigen	hbv surface antibody	NA	hemochromatosis	stage iiib	70	liver
tcga-k7-a5rf	male	NA	NA	NA	hepatitis c	stage i	64	liver
tcga-kr-a7k0	male	NA	NA	NA	alcohol consumption	stage i	65	liver
tcga-kr-a7k7	female	NA	NA	NA	no history of primary risk factors	stage ii	61	liver
tcga-lg-a6gg	female	NA	NA	NA	other	stage ii	79	liver
tcga-mi-a75h	male	NA	NA	NA	hepatitis c	NA	77	liver
tcga-t1-a6j8	male	NA	NA	NA	alcohol consumption	NA	68	liver
tcga-ub-a7mf	male	hepatitis b surface antigen	hbv core antibody	hbv dna	hepatitis b	stage iiia	56	liver
tcga-ub-aa0v	female	hepatitis b surface antigen	hbv core antibody	NA	hemochromatosis	stage i	69	liver
tcga-xr-a8tc	female	NA	NA	NA	hepatitis b	stage i	43	liver
tcga-xr-a8tg	male	NA	NA	NA	hepatitis c	stage i	58	liver
tcga-zp-a9d1	female	NA	NA	NA	non-alcoholic fatty liver disease	NA	56	liver
tcga-zs-a9ce	female	hepatitis b surface antigen	NA	NA	NA	stage ii	79	liver
tcga-2v-a95s	male	NA	NA	NA	other	stage ii	NA	liver
tcga-2y-a9gs	male	hepatitis b surface antigen	hbv core antibody	NA	alcohol consumption	NA	58	liver
tcga-2y-a9gt	male	hepatitis b surface antigen	hbv core antibody	hbv dna	alcohol consumption	stage i	51	liver
tcga-2y-a9gu	female	hepatitis b surface antigen	hbv core antibody	NA	no history of primary risk factors	stage i	55	liver
tcga-2y-a9gw	male	NA	NA	NA	alcohol consumption	stage i	64	liver
tcga-2y-a9gx	male	hbv surface antibody	hbv core antibody	NA	alcohol consumption	stage i	68	liver
tcga-2y-a9gy	female	NA	NA	NA	no history of primary risk factors	stage ii	64	liver
tcga-2y-a9gz	female	hbv core antibody	NA	NA	no history of primary risk factors	stage ii	82	liver
tcga-2y-a9h0	male	NA	NA	NA	alcohol consumption	stage iiia	49	liver
tcga-2y-a9h1	male	NA	NA	NA	alcohol consumption	stage i	58	liver
tcga-2y-a9h2	female	hepatitis b surface antigen	hbv core antibody	NA	alcohol consumption	stage i	64	liver
tcga-2y-a9h3	male	hepatitis b surface antigen	hbv surface antibody	hbv core antibody	alcohol consumption	stage ii	45	liver
tcga-2y-a9h4	male	hepatitis b surface antigen	hbv surface antibody	hbv core antibody	alcohol consumption	stage i	68	liver
tcga-2y-a9h5	female	hepatitis c virus rna	hcv genotype	NA	alcohol consumption	stage i	59	liver
tcga-2y-a9h8	female	hbv surface antibody	hbv dna	NA	alcohol consumption	NA	85	liver
tcga-2y-a9h9	male	NA	NA	NA	alcohol consumption	stage i	70	liver
tcga-2y-a9ha	male	NA	NA	NA	alcohol consumption	stage ii	70	liver
tcga-2y-a9hb	male	hcv genotype	NA	NA	alcohol consumption	stage i	66	liver
tcga-3k-aaz8	male	NA	NA	NA	hepatitis c	stage iiib	65	liver
tcga-5c-a9vg	male	NA	NA	NA	other	stage ii	58	liver
tcga-5c-a9vh	male	NA	NA	NA	no history of primary risk factors	stage i	70	liver
tcga-5c-aapd	male	NA	NA	NA	hepatitis b	stage ii	61	liver
tcga-5r-aa1c	male	hepatitis b surface antigen	NA	NA	no history of primary risk factors	stage ii	57	liver
tcga-5r-aa1d	female	hepatitis b surface antigen	NA	NA	no history of primary risk factors	stage iiia	17	liver
tcga-5r-aaam	female	hepatitis b surface antigen	NA	NA	no history of primary risk factors	stage ii	65	liver
tcga-bc-4072	female	NA	NA	NA	no history of primary risk factors	stage iiia	74	liver
tcga-bc-4073	male	NA	NA	NA	hemochromatosis	stage iiia	73	liver
tcga-bc-a10q	female	NA	NA	NA	no history of primary risk factors	NA	72	liver
tcga-bc-a10r	female	NA	NA	NA	no history of primary risk factors	NA	66	liver
tcga-bc-a10s	male	NA	NA	NA	alcohol consumption	NA	81	liver
tcga-bc-a10t	male	NA	NA	NA	no history of primary risk factors	NA	76	liver
tcga-bc-a10u	male	NA	NA	NA	alcohol consumption	NA	69	liver
tcga-bc-a10w	male	NA	NA	NA	hepatitis b	NA	50	liver
tcga-bc-a10x	female	NA	NA	NA	no history of primary risk factors	stage iiia	52	liver
tcga-bc-a10y	male	NA	NA	NA	alcohol consumption	NA	76	liver
tcga-bc-a10z	female	NA	NA	NA	no history of primary risk factors	stage i	62	liver
tcga-bc-a216	female	NA	NA	NA	no history of primary risk factors	stage iiia	62	liver
tcga-bc-a217	female	NA	NA	NA	alcohol consumption	stage ii	75	liver
tcga-bc-a3kf	female	NA	NA	NA	no history of primary risk factors	stage i	66	liver
tcga-bc-a3kg	female	NA	NA	NA	alcohol consumption	stage ii	68	liver
tcga-bc-a69h	male	NA	NA	NA	alcohol consumption	stage ii	64	liver
tcga-bc-a69i	male	NA	NA	NA	no history of primary risk factors	stage i	69	liver
tcga-bc-a8yo	female	NA	NA	NA	alcohol consumption	stage iiic	66	liver
tcga-bd-a2l6	male	hbv surface antibody	hbv core antibody	NA	alcohol consumption	NA	69	liver
tcga-bd-a3ep	female	NA	NA	NA	no history of primary risk factors	stage i	75	liver
tcga-bw-a5no	male	NA	NA	NA	hepatitis c	stage iiia	50	liver
tcga-bw-a5np	female	NA	NA	NA	hepatitis b	stage iv	26	liver
tcga-cc-5258	male	hbv surface antibody	NA	NA	NA	stage ii	48	liver
tcga-cc-5259	female	hepatitis b surface antigen	NA	NA	no history of primary risk factors	stage iiic	60	liver
tcga-cc-5260	female	hepatitis b surface antigen	NA	NA	NA	stage iiic	61	liver
tcga-cc-5261	male	hepatitis b surface antigen	NA	NA	NA	stage ii	44	liver
tcga-cc-5262	male	hepatitis b surface antigen	NA	NA	no history of primary risk factors	stage iiic	67	liver
tcga-cc-5263	male	hepatitis b surface antigen	NA	NA	no history of primary risk factors	stage iiia	35	liver
tcga-cc-5264	male	hepatitis b surface antigen	NA	NA	NA	stage iiia	71	liver
tcga-cc-a123	female	hepatitis b surface antigen	NA	NA	NA	stage iiia	24	liver
tcga-cc-a1ht	male	hepatitis b surface antigen	NA	NA	no history of primary risk factors	stage iiia	50	liver
tcga-cc-a3m9	male	hepatitis b surface antigen	NA	NA	alcohol consumption	stage iiia	45	liver
tcga-cc-a3ma	male	hepatitis b surface antigen	NA	NA	alcohol consumption	stage iiia	61	liver
tcga-cc-a3mb	male	hepatitis b surface antigen	NA	NA	no history of primary risk factors	stage iiia	36	liver
tcga-cc-a3mc	male	hepatitis b surface antigen	NA	NA	alcohol consumption	stage iiia	54	liver
tcga-cc-a5uc	male	hepatitis b surface antigen	NA	NA	alcohol consumption	stage iiia	63	liver
tcga-cc-a5ud	male	hepatitis b surface antigen	NA	NA	alcohol consumption	stage iiia	45	liver
tcga-cc-a5ue	male	hepatitis b surface antigen	NA	NA	alcohol consumption	stage iiib	48	liver
tcga-cc-a7ie	male	hepatitis b surface antigen	NA	NA	alcohol consumption	stage iiia	57	liver
tcga-cc-a7if	male	hepatitis b surface antigen	NA	NA	alcohol consumption	stage iiia	59	liver
tcga-cc-a7ig	male	hepatitis b surface antigen	NA	NA	alcohol consumption	stage ii	47	liver
tcga-cc-a7ih	male	hepatitis b surface antigen	NA	NA	alcohol consumption	stage iiia	58	liver
tcga-cc-a7ii	male	hepatitis b surface antigen	NA	NA	alcohol consumption	stage iiia	54	liver
tcga-cc-a7ij	male	hepatitis b surface antigen	NA	NA	alcohol consumption	stage ii	56	liver
tcga-cc-a7ik	male	hepatitis b surface antigen	NA	NA	alcohol consumption	stage iiia	59	liver
tcga-cc-a7il	male	hepatitis b surface antigen	NA	NA	alcohol consumption	stage iiia	61	liver
tcga-cc-a8hs	male	hepatitis b surface antigen	NA	NA	no history of primary risk factors	stage iiic	18	liver
tcga-cc-a8ht	male	hepatitis b surface antigen	NA	NA	alcohol consumption	stage iiia	74	liver
tcga-cc-a8hu	female	hepatitis b surface antigen	NA	NA	no history of primary risk factors	stage iiia	39	liver
tcga-cc-a8hv	female	hepatitis b surface antigen	NA	NA	no history of primary risk factors	stage ii	51	liver
tcga-cc-a9fs	male	hepatitis b surface antigen	NA	NA	alcohol consumption	stage ii	55	liver
tcga-cc-a9fu	female	hepatitis b surface antigen	NA	NA	hepatitis b	stage iiia	52	liver
tcga-cc-a9fv	male	hepatitis b surface antigen	NA	NA	alcohol consumption	stage iiia	57	liver
tcga-cc-a9fw	male	hepatitis b surface antigen	NA	NA	alcohol consumption	stage iiia	68	liver
tcga-dd-a113	female	hbv surface antibody	hbv core antibody	NA	other	stage ii	55	liver
tcga-dd-a114	male	hcv genotype	hepatitis b surface antigen	hbv surface antibody	hepatitis c	stage ii	42	liver
tcga-dd-a115	male	hbv surface antibody	hbv core antibody	NA	alcohol consumption	stage iiia	53	liver
tcga-dd-a116	male	hbv surface antibody	hbv core antibody	NA	hepatitis b	stage iiia	68	liver
tcga-dd-a118	female	hbv surface antibody	hbv core antibody	NA	NA	stage ii	77	liver
tcga-dd-a119	male	hbv surface antibody	hbv core antibody	NA	hepatitis b	stage iv	40	liver
tcga-dd-a11a	male	hbv core antibody	NA	NA	other	stage i	67	liver
tcga-dd-a11b	male	hbv surface antibody	hbv core antibody	NA	non-alcoholic fatty liver disease	stage i	73	liver
tcga-dd-a11c	male	hbv surface antibody	hbv core antibody	NA	NA	stage i	69	liver
tcga-dd-a11d	female	NA	NA	NA	non-alcoholic fatty liver disease	stage i	57	liver
tcga-dd-a1e9	male	hbv surface antibody	hbv core antibody	NA	alcohol consumption	stage i	70	liver
tcga-dd-a1ea	male	hbv surface antibody	hbv core antibody	hbv dna	hepatitis b	stage ii	68	liver
tcga-dd-a1eb	female	hbv surface antibody	hbv core antibody	NA	other	stage i	72	liver
tcga-dd-a1ec	female	NA	NA	NA	NA	stage i	20	liver
tcga-dd-a1ed	male	hbv surface antibody	hbv core antibody	NA	alcohol consumption	stage i	68	liver
tcga-dd-a1ee	male	hcv genotype	hepatitis b surface antigen	hbv surface antibody	hepatitis c	stage iiia	73	liver
tcga-dd-a1ef	female	hbv surface antibody	hbv core antibody	NA	no history of primary risk factors	stage i	57	liver
tcga-dd-a1eg	male	NA	NA	NA	alcohol consumption	stage i	76	liver
tcga-dd-a1eh	male	hbv surface antibody	hbv core antibody	hbv dna	hepatitis b	stage iii	23	liver
tcga-dd-a1ei	male	hbv dna	NA	NA	hepatitis b	stage i	46	liver
tcga-dd-a1ej	female	hbv surface antibody	hbv core antibody	NA	no history of primary risk factors	stage iiic	71	liver
tcga-dd-a1ek	female	hbv surface antibody	hbv core antibody	NA	other	stage ivb	64	liver
tcga-dd-a1el	male	hbv surface antibody	hbv core antibody	hbv dna	hepatitis b	stage ii	23	liver
tcga-dd-a39v	male	NA	NA	NA	no history of primary risk factors	stage ii	77	liver
tcga-dd-a39w	female	NA	NA	NA	no history of primary risk factors	stage iii	29	liver
tcga-dd-a39x	female	hbv surface antibody	NA	NA	no history of primary risk factors	stage i	78	liver
tcga-dd-a39y	male	hbv surface antibody	hbv core antibody	NA	no history of primary risk factors	stage i	67	liver
tcga-dd-a39z	female	NA	NA	NA	alcohol consumption	stage ii	43	liver
tcga-dd-a3a0	male	hbv surface antibody	hbv core antibody	NA	no history of primary risk factors	stage i	70	liver
tcga-dd-a3a1	male	NA	NA	NA	no history of primary risk factors	stage iiia	65	liver
tcga-dd-a3a2	female	NA	NA	NA	no history of primary risk factors	stage i	76	liver
tcga-dd-a3a3	male	NA	NA	NA	no history of primary risk factors	stage i	45	liver
tcga-dd-a3a4	male	NA	NA	NA	other	stage iiia	37	liver
tcga-dd-a3a5	female	NA	NA	NA	no history of primary risk factors	stage iii	66	liver
tcga-dd-a3a6	female	hbv surface antibody	hbv core antibody	NA	no history of primary risk factors	stage ii	72	liver
tcga-dd-a3a7	male	hbv surface antibody	hbv core antibody	NA	alcohol consumption	stage iiib	67	liver
tcga-dd-a3a9	female	NA	NA	NA	other	stage ivb	64	liver
tcga-dd-a4na	female	hbv surface antibody	NA	NA	no history of primary risk factors	stage iiic	67	liver
tcga-dd-a4nb	male	NA	NA	NA	no history of primary risk factors	stage i	25	liver
tcga-dd-a4ne	female	hepatitis b surface antigen	hbv core antibody	NA	no history of primary risk factors	stage iiia	75	liver
tcga-dd-a4nf	male	hcv genotype	hepatitis b surface antigen	hbv surface antibody	hepatitis c	stage i	72	liver
tcga-dd-a4ng	male	hbv surface antibody	hbv core antibody	NA	alcohol consumption	stage iiia	77	liver
tcga-dd-a4nh	female	NA	NA	NA	alcohol consumption	stage iiib	65	liver
tcga-dd-a4nj	female	hbv surface antibody	hbv core antibody	NA	non-alcoholic fatty liver disease	stage ii	54	liver
tcga-dd-a4nk	female	NA	NA	NA	no history of primary risk factors	stage iiia	80	liver
tcga-dd-a4nl	male	hbv surface antibody	hbv core antibody	NA	alcohol consumption	stage i	46	liver
tcga-dd-a4nn	female	NA	NA	NA	no history of primary risk factors	stage i	56	liver
tcga-dd-a4no	male	hepatitis b surface antigen	hbv surface antibody	hbv core antibody	hepatitis c	stage i	65	liver
tcga-dd-a4np	male	hbv surface antibody	hbv core antibody	NA	no history of primary risk factors	stage i	32	liver
tcga-dd-a4nq	male	hepatitis b surface antigen	hbv surface antibody	hbv core antibody	hepatitis b	stage ii	60	liver
tcga-dd-a4nr	female	hbv surface antibody	hbv core antibody	NA	other	stage i	85	liver
tcga-dd-a4ns	female	hbv surface antibody	hbv core antibody	NA	alcohol consumption	stage i	61	liver
tcga-dd-a4nv	male	hbv surface antibody	hbv core antibody	NA	non-alcoholic fatty liver disease	stage iiia	61	liver
tcga-dd-a73a	male	hbv surface antibody	hbv core antibody	NA	alcohol consumption	stage i	71	liver
tcga-dd-a73b	female	NA	NA	NA	alpha-1 antitrypsin deficiency	stage i	72	liver
tcga-dd-a73c	female	hbv surface antibody	hbv core antibody	NA	no history of primary risk factors	stage iiia	65	liver
tcga-dd-a73d	female	hepatitis b surface antigen	NA	NA	hepatitis c	stage ii	68	liver
tcga-dd-a73e	male	hbv surface antibody	NA	NA	alcohol consumption	stage i	66	liver
tcga-dd-a73f	female	NA	NA	NA	no history of primary risk factors	stage i	77	liver
tcga-dd-a73g	female	hbv surface antibody	hbv core antibody	NA	no history of primary risk factors	stage i	73	liver
tcga-dd-aa3a	female	hbv surface antibody	hbv core antibody	NA	no history of primary risk factors	stage i	81	liver
tcga-dd-aac8	male	NA	NA	NA	hepatitis b	stage i	72	liver
tcga-dd-aac9	male	NA	NA	NA	hepatitis b	stage i	51	liver
tcga-dd-aaca	male	NA	NA	NA	hepatitis b	stage i	65	liver
tcga-dd-aacb	female	NA	NA	NA	hepatitis b	stage i	74	liver
tcga-dd-aacc	male	NA	NA	NA	hepatitis b	stage i	61	liver
tcga-dd-aacd	male	NA	NA	NA	hepatitis b	stage i	48	liver
tcga-dd-aace	male	NA	NA	NA	hepatitis b	stage i	62	liver
tcga-dd-aacf	male	NA	NA	NA	hepatitis c	stage i	68	liver
tcga-dd-aacg	male	NA	NA	NA	hepatitis b	stage ii	52	liver
tcga-dd-aach	male	NA	NA	NA	hepatitis b	stage ii	69	liver
tcga-dd-aaci	male	NA	NA	NA	NA	stage ii	69	liver
tcga-dd-aacj	male	NA	NA	NA	NA	stage ii	75	liver
tcga-dd-aack	male	NA	NA	NA	hepatitis b	stage i	70	liver
tcga-dd-aacl	female	NA	NA	NA	hepatitis c	stage i	66	liver
tcga-dd-aacm	male	NA	NA	NA	hepatitis b	stage ii	48	liver
tcga-dd-aacn	male	NA	NA	NA	hepatitis b	stage i	32	liver
tcga-dd-aaco	male	NA	NA	NA	hepatitis b	stage i	40	liver
tcga-dd-aacp	male	NA	NA	NA	alcohol consumption	stage i	64	liver
tcga-dd-aacq	male	NA	NA	NA	hepatitis b	stage ii	50	liver
tcga-dd-aacs	male	NA	NA	NA	hepatitis b	stage i	39	liver
tcga-dd-aact	female	NA	NA	NA	hepatitis b	stage i	69	liver
tcga-dd-aacu	male	NA	NA	NA	hepatitis b	stage i	59	liver
tcga-dd-aacv	male	NA	NA	NA	alcohol consumption	stage i	53	liver
tcga-dd-aacw	male	NA	NA	NA	alcohol consumption	stage i	43	liver
tcga-dd-aacx	male	NA	NA	NA	alcohol consumption	stage ii	66	liver
tcga-dd-aacy	male	NA	NA	NA	hepatitis b	stage i	61	liver
tcga-dd-aacz	female	NA	NA	NA	NA	stage i	63	liver
tcga-dd-aad0	female	NA	NA	NA	hepatitis b	stage i	73	liver
tcga-dd-aad1	female	NA	NA	NA	hepatitis b	stage i	51	liver
tcga-dd-aad2	male	NA	NA	NA	hepatitis b	stage i	66	liver
tcga-dd-aad3	male	NA	NA	NA	alcohol consumption	stage i	43	liver
tcga-dd-aad5	male	NA	NA	NA	alcohol consumption	stage i	54	liver
tcga-dd-aad6	male	NA	NA	NA	hepatitis b	stage iiia	66	liver
tcga-dd-aad8	female	NA	NA	NA	hepatitis b	stage i	73	liver
tcga-dd-aada	female	NA	NA	NA	hepatitis b	stage i	66	liver
tcga-dd-aadb	male	NA	NA	NA	hepatitis b	stage i	51	liver
tcga-dd-aadc	male	NA	NA	NA	hepatitis b	stage i	53	liver
tcga-dd-aadd	male	NA	NA	NA	hepatitis b	stage i	51	liver
tcga-dd-aade	male	NA	NA	NA	hepatitis b	stage i	50	liver
tcga-dd-aadf	female	NA	NA	NA	hepatitis b	stage i	64	liver
tcga-dd-aadg	male	NA	NA	NA	alcohol consumption	stage iiia	70	liver
tcga-dd-aadi	female	NA	NA	NA	hepatitis b	stage i	43	liver
tcga-dd-aadj	female	NA	NA	NA	NA	stage i	70	liver
tcga-dd-aadk	female	NA	NA	NA	hepatitis b	stage ii	68	liver
tcga-dd-aadl	male	NA	NA	NA	alcohol consumption	stage i	58	liver
tcga-dd-aadm	male	NA	NA	NA	alcohol consumption	stage ii	58	liver
tcga-dd-aadn	male	NA	NA	NA	alcohol consumption	stage i	59	liver
tcga-dd-aado	male	NA	NA	NA	alcohol consumption	stage i	55	liver
tcga-dd-aadp	male	NA	NA	NA	hepatitis b	stage i	45	liver
tcga-dd-aadq	male	NA	NA	NA	alcohol consumption	stage ii	59	liver
tcga-dd-aadr	male	NA	NA	NA	alcohol consumption	stage i	58	liver
tcga-dd-aads	male	NA	NA	NA	alcohol consumption	stage i	63	liver
tcga-dd-aadu	male	NA	NA	NA	alcohol consumption	stage ii	60	liver
tcga-dd-aadw	male	NA	NA	NA	hepatitis b	stage i	48	liver
tcga-dd-aady	female	NA	NA	NA	hepatitis b	stage i	55	liver
tcga-dd-aae0	female	NA	NA	NA	hepatitis b	stage iiia	45	liver
tcga-dd-aae1	male	NA	NA	NA	hepatitis b	stage i	52	liver
tcga-dd-aae2	male	NA	NA	NA	hepatitis b	stage i	51	liver
tcga-dd-aae3	male	NA	NA	NA	alcohol consumption	stage i	50	liver
tcga-dd-aae4	female	NA	NA	NA	hepatitis b	stage i	49	liver
tcga-dd-aae6	female	NA	NA	NA	NA	stage i	59	liver
tcga-dd-aae9	male	NA	NA	NA	alcohol consumption	stage i	69	liver
tcga-dd-aaeb	male	NA	NA	NA	alcohol consumption	stage i	60	liver
tcga-dd-aaed	male	NA	NA	NA	alcohol consumption	stage i	51	liver
tcga-dd-aaee	male	NA	NA	NA	hepatitis b	stage i	55	liver
tcga-dd-aaeh	male	NA	NA	NA	NA	stage i	73	liver
tcga-dd-aaei	male	NA	NA	NA	hepatitis b	stage i	72	liver
tcga-dd-aaek	male	NA	NA	NA	hepatitis b	stage ii	51	liver
tcga-dd-aavp	male	NA	NA	NA	hepatitis b	stage i	48	liver
tcga-dd-aavq	male	NA	NA	NA	hepatitis b	stage i	38	liver
tcga-dd-aavr	male	NA	NA	NA	hepatitis b	stage i	44	liver
tcga-dd-aavs	male	NA	NA	NA	hepatitis b	stage i	56	liver
tcga-dd-aavu	male	NA	NA	NA	hepatitis b	stage ii	46	liver
tcga-dd-aavv	male	NA	NA	NA	hepatitis b	stage ii	56	liver
tcga-dd-aavw	male	NA	NA	NA	hepatitis b	stage i	35	liver
tcga-dd-aavx	male	NA	NA	NA	hepatitis b	stage ii	38	liver
tcga-dd-aavy	male	NA	NA	NA	no history of primary risk factors	stage iiia	56	liver
tcga-dd-aavz	male	NA	NA	NA	hepatitis b	stage i	38	liver
tcga-dd-aaw0	male	NA	NA	NA	hepatitis b	stage i	54	liver
tcga-dd-aaw1	male	NA	NA	NA	no history of primary risk factors	stage iiia	55	liver
tcga-dd-aaw2	male	NA	NA	NA	non-alcoholic fatty liver disease	stage i	69	liver
tcga-dd-aaw3	male	NA	NA	NA	no history of primary risk factors	stage i	69	liver
tcga-ed-a459	male	NA	NA	NA	NA	stage ii	47	liver
tcga-ed-a4xi	male	NA	NA	NA	no history of primary risk factors	stage ii	58	liver
tcga-ed-a5kg	female	NA	NA	NA	no history of primary risk factors	stage ii	60	liver
tcga-ed-a627	male	hepatitis b surface antigen	NA	NA	alcohol consumption	stage i	74	liver
tcga-ed-a66x	male	NA	NA	NA	alcohol consumption	stage iiia	35	liver
tcga-ed-a66y	female	NA	NA	NA	no history of primary risk factors	stage iiia	51	liver
tcga-ed-a7px	female	NA	NA	NA	no history of primary risk factors	stage ii	48	liver
tcga-ed-a7py	female	NA	NA	NA	no history of primary risk factors	stage ii	20	liver
tcga-ed-a7pz	male	NA	NA	NA	no history of primary risk factors	stage ii	61	liver
tcga-ed-a7xo	male	hepatitis b surface antigen	NA	NA	no history of primary risk factors	stage iiia	29	liver
tcga-ed-a7xp	female	NA	NA	NA	no history of primary risk factors	stage ii	53	liver
tcga-ed-a82e	female	hepatitis b surface antigen	NA	NA	no history of primary risk factors	stage iiia	60	liver
tcga-ed-a8o5	female	hepatitis b surface antigen	NA	NA	no history of primary risk factors	stage iiia	59	liver
tcga-ed-a8o6	female	hepatitis b surface antigen	NA	NA	no history of primary risk factors	stage iiia	50	liver
tcga-ed-a97k	male	NA	NA	NA	alcohol consumption	stage iiia	54	liver
tcga-ep-a12j	male	NA	NA	NA	hepatitis c	stage i	62	liver
tcga-ep-a26s	male	NA	NA	NA	alcohol consumption	stage i	70	liver
tcga-ep-a2ka	female	NA	NA	NA	no history of primary risk factors	stage iiia	52	liver
tcga-ep-a2kb	female	NA	NA	NA	hepatitis c	stage i	46	liver
tcga-ep-a2kc	male	NA	NA	NA	hepatitis c	stage i	62	liver
tcga-ep-a3rk	male	NA	NA	NA	alcohol consumption	stage iiia	73	liver
tcga-es-a2ht	male	NA	NA	NA	hepatitis c	stage i	54	liver
tcga-fv-a23b	female	NA	NA	NA	hepatitis c	stage ii	70	liver
tcga-fv-a2qq	male	NA	NA	NA	alcohol consumption	stage i	80	liver
tcga-fv-a2qr	male	NA	NA	NA	other	stage i	75	liver
tcga-fv-a3i0	female	NA	NA	NA	no history of primary risk factors	stage ii	76	liver
tcga-fv-a3r3	female	NA	NA	NA	no history of primary risk factors	stage i	38	liver
tcga-fv-a495	female	NA	NA	NA	hepatitis c	stage ii	51	liver
tcga-fv-a496	female	NA	NA	NA	no history of primary risk factors	stage i	84	liver
tcga-fv-a4zq	male	NA	NA	NA	hepatitis c	stage i	52	liver
tcga-g3-a25s	male	NA	NA	NA	alcohol consumption	stage i	64	liver
tcga-g3-a25t	female	NA	NA	NA	hepatitis c	stage iiia	45	liver
tcga-g3-a25u	female	NA	NA	NA	hepatitis b	stage i	63	liver
tcga-g3-a25v	male	NA	NA	NA	alcohol consumption	stage i	68	liver
tcga-g3-a25x	male	NA	NA	NA	hepatitis b	stage ii	73	liver
tcga-g3-a25y	female	NA	NA	NA	hepatitis b	stage i	52	liver
tcga-g3-a25z	male	NA	NA	NA	hepatitis b	stage i	58	liver
tcga-g3-a3ch	male	NA	NA	NA	hepatitis b	stage iiia	53	liver
tcga-g3-a3ci	male	NA	NA	NA	non-alcoholic fatty liver disease	stage i	71	liver
tcga-g3-a3cj	male	NA	NA	NA	hepatitis c	stage ii	52	liver
tcga-g3-a3ck	male	NA	NA	NA	hepatitis b	stage i	61	liver
tcga-g3-a5si	male	NA	NA	NA	hepatitis c	stage ii	44	liver
tcga-g3-a5sj	male	NA	NA	NA	alcohol consumption	stage i	59	liver
tcga-g3-a5sk	male	NA	NA	NA	hepatitis c	stage i	58	liver
tcga-g3-a5sl	male	NA	NA	NA	alcohol consumption	stage ii	70	liver
tcga-g3-a5sm	male	NA	NA	NA	alcohol consumption	stage ii	58	liver
tcga-g3-a7m5	male	hepatitis b surface antigen	hbv surface antibody	NA	alcohol consumption	stage i	76	liver
tcga-g3-a7m6	female	NA	NA	NA	hepatitis c	stage i	60	liver
tcga-g3-a7m7	male	hepatitis b surface antigen	NA	NA	alcohol consumption	stage i	65	liver
tcga-g3-a7m8	male	hepatitis b surface antigen	hbv surface antibody	NA	alcohol consumption	stage i	31	liver
tcga-g3-aauz	male	hepatitis b surface antigen	hbv surface antibody	hbv dna	hepatitis b	stage i	48	liver
tcga-g3-aav0	male	hepatitis b surface antigen	hbv surface antibody	NA	hepatitis b	stage i	58	liver
tcga-g3-aav1	male	hepatitis b surface antigen	hbv surface antibody	hbv dna	hepatitis b	stage iiic	51	liver
tcga-g3-aav2	male	hepatitis c virus rna	hepatitis b surface antigen	hbv surface antibody	alcohol consumption	stage i	50	liver
tcga-g3-aav3	female	NA	NA	NA	alcohol consumption	stage ii	58	liver
tcga-g3-aav4	female	NA	NA	NA	hepatitis b	stage i	83	liver
tcga-g3-aav5	male	hepatitis b surface antigen	hbv surface antibody	hbv core antibody	alcohol consumption	stage ii	67	liver
tcga-g3-aav6	female	NA	NA	NA	no history of primary risk factors	stage iiia	53	liver
tcga-g3-aav7	male	hbv surface antibody	hbv dna	NA	hepatitis b	stage ii	38	liver
tcga-gj-a3ou	male	NA	NA	NA	alcohol consumption	stage i	59	liver
tcga-gj-a6c0	female	NA	NA	NA	no history of primary risk factors	stage ii	75	liver
tcga-gj-a9db	male	NA	NA	NA	no history of primary risk factors	stage i	68	liver
tcga-hp-a5mz	male	hepatitis b surface antigen	hbv surface antibody	NA	no history of primary risk factors	stage i	78	liver
tcga-hp-a5n0	female	NA	NA	NA	no history of primary risk factors	NA	90	liver
tcga-k7-a5rg	male	NA	NA	NA	alcohol consumption	stage i	66	liver
tcga-k7-a6g5	male	NA	NA	NA	alcohol consumption	stage i	66	liver
tcga-k7-aau7	male	NA	NA	NA	hepatitis c	stage ii	61	liver
tcga-kr-a7k2	male	NA	NA	NA	hepatitis c	stage i	64	liver
tcga-kr-a7k8	male	NA	NA	NA	no history of primary risk factors	stage i	57	liver
tcga-lg-a9qc	male	NA	NA	NA	no history of primary risk factors	stage i	48	liver
tcga-lg-a9qd	male	NA	NA	NA	no history of primary risk factors	stage iiia	68	liver
tcga-mi-a75c	male	NA	NA	NA	hepatitis c	stage i	64	liver
tcga-mi-a75e	male	NA	NA	NA	alcohol consumption	stage iiic	61	liver
tcga-mi-a75g	male	NA	NA	NA	alcohol consumption	stage ii	63	liver
tcga-mi-a75i	male	NA	NA	NA	hepatitis c	NA	61	liver
tcga-mr-a520	male	hepatitis b surface antigen	hbv core antibody	NA	other	stage i	58	liver
tcga-mr-a8jo	male	hepatitis b surface antigen	hbv core antibody	NA	alcohol consumption	stage i	34	liver
tcga-ni-a4u2	male	NA	NA	NA	alcohol consumption	stage iiia	71	liver
tcga-ni-a8lf	male	NA	NA	NA	alcohol consumption	stage i	74	liver
tcga-o8-a75v	male	NA	NA	NA	alcohol consumption	stage i	54	liver
tcga-pd-a5df	female	NA	NA	NA	no history of primary risk factors	stage iiib	58	liver
tcga-qa-a7b7	male	NA	NA	NA	hepatitis b	stage ii	48	liver
tcga-rc-a6m3	male	NA	NA	NA	NA	stage ii	24	liver
tcga-rc-a6m4	female	NA	NA	NA	no history of primary risk factors	stage iiia	74	liver
tcga-rc-a6m5	female	NA	NA	NA	no history of primary risk factors	stage iva	20	liver
tcga-rc-a6m6	male	NA	NA	NA	alcohol consumption	stage ii	75	liver
tcga-rc-a7s9	female	NA	NA	NA	hepatitis b	stage i	47	liver
tcga-rc-a7sb	male	NA	NA	NA	hepatitis b	stage ii	53	liver
tcga-rc-a7sf	male	NA	NA	NA	hepatitis c	stage i	66	liver
tcga-rc-a7sh	male	NA	NA	NA	hepatitis b	stage ii	42	liver
tcga-rc-a7sk	male	NA	NA	NA	hepatitis c	stage i	59	liver
tcga-rg-a7d4	male	NA	NA	NA	hepatitis c	stage ii	69	liver
tcga-ub-a7ma	female	hepatitis b surface antigen	hbv core antibody	NA	no history of primary risk factors	stage ii	62	liver
tcga-ub-a7mb	male	hepatitis b surface antigen	hbv core antibody	NA	no history of primary risk factors	stage ii	24	liver
tcga-ub-a7mc	male	hepatitis b surface antigen	hbv dna	NA	alcohol consumption	stage iiia	59	liver
tcga-ub-a7md	male	hepatitis c virus rna	hcv genotype	hepatitis b surface antigen	alcohol consumption	stage i	67	liver
tcga-ub-a7me	male	hbv core antibody	hbv dna	NA	hepatitis b	stage i	51	liver
tcga-ub-aa0u	male	hepatitis b surface antigen	hbv core antibody	NA	non-alcoholic fatty liver disease	stage ii	60	liver
tcga-wj-a86l	female	hepatitis b surface antigen	hbv surface antibody	NA	no history of primary risk factors	stage i	68	liver
tcga-wq-a9g7	female	NA	NA	NA	no history of primary risk factors	NA	71	liver
tcga-wq-ab4b	male	NA	NA	NA	alcohol consumption	stage ii	62	liver
tcga-wx-aa44	female	NA	NA	NA	non-alcoholic fatty liver disease	stage i	64	liver
tcga-wx-aa46	male	NA	NA	NA	no history of primary risk factors	stage ii	61	liver
tcga-wx-aa47	female	NA	NA	NA	no history of primary risk factors	stage iiia	33	liver
tcga-xr-a8td	female	NA	NA	NA	no history of primary risk factors	stage iiib	49	liver
tcga-xr-a8te	male	NA	NA	NA	no history of primary risk factors	stage iiia	16	liver
tcga-xr-a8tf	male	NA	NA	NA	hepatitis b	stage i	74	liver
tcga-ya-a8s7	male	NA	NA	NA	hepatitis c	stage iiia	68	liver
tcga-zp-a9cv	male	NA	NA	NA	alcohol consumption	NA	59	liver
tcga-zp-a9cy	female	NA	NA	NA	non-alcoholic fatty liver disease	NA	66	liver
tcga-zp-a9cz	male	NA	NA	NA	hepatitis b	NA	72	liver
tcga-zp-a9d0	female	NA	NA	NA	non-alcoholic fatty liver disease	NA	67	liver
tcga-zp-a9d2	male	NA	NA	NA	hepatitis c	NA	51	liver
tcga-zp-a9d4	female	NA	NA	NA	no history of primary risk factors	NA	64	liver
tcga-zs-a9cd	male	hepatitis b surface antigen	NA	NA	NA	stage ii	73	liver
tcga-zs-a9cf	male	hepatitis b surface antigen	NA	NA	hemochromatosis	stage ii	64	liver
tcga-zs-a9cg	male	hepatitis b surface antigen	NA	NA	NA	stage ii	55	liver
