# Supplementary material for: Mutational signatures representative transcriptomic perturbations in hepatocellular carcinoma
Source: Front Genet. 2022 Aug 23;13:970907. doi: 10.3389/fgene.2022.970907 (PMC9445436; doi:10.3389/fgene.2022.970907)
Supplement: Supplementary file 4 [file DataSheet2.CSV]

gene_name	integrate_chi-square_p	integrate_fisher_p	Integration_Frequency_of_normal_samples	Integration_Frequency_of_tumor_samples	logFC_	Adj_p_value
ABI2	0.4845	1	0	1	0.35796728036157	0.0258858540522636
ABR	0.4845	1	0	1	0.523138112760107	0.0241068747490904
ACTN4	0.4845	1	0	1	0.265865359343184	0.0194852024811119
ADAM32	0.4845	1	0	1	0.539620872484777	0.0483599829226656
ADAM9	0.3223	1	0	2	0.474268062978239	0.0405431162063327
ADAMTS12	0.4845	1	0	1	0.709088039222773	0.0455051639485747
AFF3	0.6033	0.5487	1	1	0.706806554272805	0.0493303004917669
AMN1	0.1518	0.3279	1	0	0.227584283032124	0.0468433467196591
AP2A2	0.1518	0.3279	1	0	0.154672061366587	0.0456522870356405
ARNT2	0.4845	1	0	1	0.953676715675108	0.044654757315919
ATP11B	0.3223	1	0	2	0.305980235514987	0.0423430168492985
BSPRY	0.4845	1	0	1	0.877870994084189	0.0365053161380741
BTRC	0.4845	1	0	1	0.214016537355033	0.0395581908162495
C1orf198	0.1518	0.3279	1	0	0.391228788577485	0.0265535306507726
C20orf195	0.4845	1	0	1	0.571024288974822	0.0230054080810054
CADPS	0.4845	1	0	1	1.12187413190673	0.0240612340957105
CBFA2T2	0.4845	1	0	1	0.308027320117628	0.0312447703133611
CCDC93	0.4845	1	0	1	0.272174261849006	0.0466462585574044
CDC73	0.4845	1	0	1	0.284667433843041	0.0240612340957105
CDH6	0.6033	0.5487	1	1	0.742595347699528	0.0269409396023875
CENPF	0.4845	1	0	1	0.585188900154936	0.039296762623292
CEP192	0.4845	1	0	1	0.414165193741532	0.0224650685220107
CHRNA6	0.4845	1	0	1	0.65450308257039	0.0117782345150481
CLSTN2	0.4845	1	0	1	0.7956343144543	0.0299272735312317
CLUL1	0.4845	1	0	1	0.789466355437788	0.0180999882664703
CNTN4	0.3223	1	0	2	0.634818933531701	0.0322498566590893
COL22A1	0.1518	0.3279	1	0	1.24410322854213	0.0281385300379054
COL4A1	0.4845	1	0	1	0.486921301074588	0.0230151888448645
CTBP2	0.4845	1	0	1	0.580493011279766	0.016601268755794
CTNND2	0.9839	1	1	2	1.65157408715222	0.0273914525166306
CUEDC1	0.4845	1	0	1	0.376705455873098	0.0373726690322677
CWC22	0.4845	1	0	1	0.214907564593224	0.0478922625041081
DAPK1	0.4845	1	0	1	0.371974063386993	0.0343015460526428
DIP2C	0.1518	0.3279	1	0	0.51368981575066	0.0294447785507306
DMRT1	0.4845	1	0	1	0.355886703528853	0.0455566393432625
DNAI1	0.4845	1	0	1	0.733425344897772	0.0329039050815086
DNM3	0.739	1	1	3	0.410497473064267	0.0373726690322677
EPB41L1	0.1518	0.3279	1	0	0.805741213956694	0.016601268755794
ESCO1	0.1518	0.3279	1	0	0.243057639533278	0.0413117076136805
FAM13B	0.4845	1	0	1	0.297907850159971	0.0365053161380741
FAM57A	0.4845	1	0	1	0.48668013211963	0.0283134661563487
FAT3	0.4845	1	0	1	0.659485718916603	0.0363052478308179
GAL3ST1	0.1518	0.3279	1	0	0.903719298708686	0.0462638303185026
GALNT7	0.4845	1	0	1	0.647773697757557	0.0285408502034827
GLP2R	0.4845	1	0	1	0.777660102060605	0.00686426407488324
GOLGA7	0.4845	1	0	1	0.307834387109297	0.0185309538603653
GRIN2A	0.4845	1	0	1	1.02018028835801	0.0344868471929872
HELZ	0.4845	1	0	1	0.285664186714807	0.0343967657730813
HIATL1	0.4845	1	0	1	0.310400221361626	0.0334612818996713
IFT80	0.4845	1	0	1	0.425508000755966	0.0384792166933101
INO80D	0.4845	1	0	1	0.264986134083813	0.0491536349282955
KLC3	0.4845	1	0	1	0.816449013798074	0.014830633063596
L3MBTL3	0.1518	0.3279	1	0	0.483330357234117	0.0311171605904831
LAMA5	0.4845	1	0	1	0.475063952355016	0.0336999395544201
LSM14A	0.4845	1	0	1	0.254527478891619	0.0159739055341988
LYPD6B	0.4845	1	0	1	1.16488031247413	0.0240612340957105
MBTD1	0.4845	1	0	1	0.257935737498987	0.0457822992361695
MFSD4	0.1518	0.3279	1	0	0.579654008886824	0.0204991338313479
MMP16	0.4845	1	0	1	0.695293160565639	0.0492281889166295
MON2	0.6033	0.5487	1	1	0.294695363485342	0.0192665259972996
MRGPRD	0.4845	1	0	1	0.333757250186313	0.0405155612931642
MYO1D	0.4845	1	0	1	0.576675381478338	0.0206192812436417
NBEA	0.3223	1	0	2	0.867909897040807	0.014830633063596
NBPF10	0.1518	0.3279	1	0	0.745847995216924	0.0319713999177521
NIPBL	0.4845	1	0	1	0.267260908210956	0.024909812598571
NOTCH2	0.4845	1	0	1	0.416804683724946	0.0235339050065289
PCDP1	0.1518	0.3279	1	0	0.960408915175337	0.0455051639485747
PCLO	0.4845	1	0	1	1.45467386462107	0.0137356085967704
PIP4K2C	0.4845	1	0	1	0.287518260889107	0.021020853587153
PRPSAP2	0.4845	1	0	1	0.210307435612573	0.0426251589596911
RAB11B	0.1518	0.3279	1	0	0.189519608990411	0.030921986675932
RAI1	0.4845	1	0	1	0.376094082201993	0.0395177073015843
RICTOR	0.4845	1	0	1	0.254570483113606	0.0435411246149156
ROBO2	0.4845	1	0	1	0.913576082362939	0.0468433467196591
RPL23AP53	0.3223	1	0	2	0.319033559403867	0.0475684140720809
RPSAP52	0.4845	1	0	1	0.412624078220996	0.0437435680029316
SAFB	0.4845	1	0	1	0.175617674491334	0.0280404153926706
SEL1L3	0.4845	1	0	1	0.685382188406065	0.0410937517661512
SF3B1	0.4845	1	0	1	0.229117658673662	0.0375757928440998
SFPQ	0.4845	1	0	1	0.219772666988414	0.0394228355086115
SHISA9	0.4845	1	0	1	0.885371964322147	0.0283134661563487
SLC25A21	0.3223	1	0	2	0.74962930887707	0.0207333940861554
SLC35F1	0.4845	1	0	1	0.585355292786972	0.0384792166933101
SLCO3A1	0.4845	1	0	1	0.576541755996263	0.0178849643536454
SNX27	0.4845	1	0	1	0.267450892789807	0.0401842878142374
SP3	0.4845	1	0	1	0.34224967284736	0.0230054080810054
SPATS2L	0.4845	1	0	1	0.251398930392647	0.0402253588335524
SPEF2	0.4845	1	0	1	0.455170545074596	0.0355423366310144
SPG20	0.4845	1	0	1	0.539884256615354	0.0392334684670017
STK32A	0.6033	0.5487	1	1	0.435469708055853	0.0412956885273394
STX6	0.1518	0.3279	1	0	0.296554534060648	0.0224650685220107
SUDS3	0.4845	1	0	1	0.231534625950684	0.0356799025289802
SUPT5H	0.1518	0.3279	1	0	0.191687841294293	0.0331903668984324
TMEM181	0.1518	0.3279	1	0	0.28356132295339	0.0388223035006935
ULK2	0.4845	1	0	1	0.767476013378163	0.0117782345150481
WDR66	0.1518	0.3279	1	0	0.597718644419994	0.0282119365065527
WHSC1L1	0.4845	1	0	1	0.341113119718347	0.0343015460526428
ZC3H11A	0.4845	1	0	1	0.258384768734683	0.0325972392605397
ZNF704	0.4845	1	0	1	0.553883963735773	0.0455566393432625
ZNF830	0.4845	1	0	1	0.256631382424931	0.0283134661563487
